# Supplementary material for: An LED-based multi-actinic illumination system for the high throughput study of photosynthetic light responses
Source: PeerJ. 2018 Sep 4;6:e5589. doi: 10.7717/peerj.5589 (PMC6128260; doi:10.7717/peerj.5589)
Supplement: Supplemental Information 1 — Codes used for programming the Arduino microcontroller as used for experiment 1. [file peerj-06-5589-s002.txt]

/* 
Serodio et al submitted to PeerJ.
Code for controlling an Arduino UNO R3 microcontroller and an Adafruit neopixel 8x8 
LED RGBW panel.
Code for running the protocol of experiment 1: 1 irradiance level and 1 time of 
exposure (Fig.2A). 
*/

#include <Adafruit_NeoPixel.h>
#define PIN 5         
Adafruit_NeoPixel strip = Adafruit_NeoPixel(64, PIN, NEO_RGBW + NEO_KHZ800);


// levels of LED output intensity (light steps)
int step1 = 0;
int step2 = 36;
int step3 = 72;
int step4 = 109;
int step5 = 145;
int step6 = 182;
int step7 = 219;
int step8 = 255;

// Total duration of the assay: 60 min
int timetot = 60*60*1000;


void setup() 
  {
  // initialize all LEDs to 'off'
  strip.begin();
  strip.show(); 
  }


void loop()
  {
  // turn on the 64 LEDs simultaneously using the maximum intensity (step8)
  for(int k = 0; k < 64; k++)
  {
  strip.setPixelColor(k,step8,step8,step8,step8);
  strip.show();
  }
  delay(timetot);
  
  // turn off all LEDs (the illumination sequence will restart after 5 min)
  for(int k = 0; k < 64; k++)
  {
  strip.setPixelColor(k,0,0,0,0);
  strip.show();
  }
  delay(5*60*1000);

  }
