# Supplementary material for: An LED-based multi-actinic illumination system for the high throughput study of photosynthetic light responses
Source: PeerJ. 2018 Sep 4;6:e5589. doi: 10.7717/peerj.5589 (PMC6128260; doi:10.7717/peerj.5589)
Supplement: Supplemental Information 3 — Codes used for programming the Arduino microcontroller as used for experiment 3. [file peerj-06-5589-s004.txt]

/* 
Serodio et al submitted to PeerJ.
Code for controlling an Arduino UNO R3 microcontroller and an Adafruit neopixel 8x8 
LED RGBW panel.
Code for running the protocol of experiment 3: 8 irradiances and 8 times of 
exposure (Fig.2C).
*/

#include <Adafruit_NeoPixel.h>
#define PIN 5         
Adafruit_NeoPixel strip = Adafruit_NeoPixel(64, PIN, NEO_RGBW + NEO_KHZ800);


// levels of LED output intensity (light steps)
int step1 = 0;
int step2 = 36;
int step3 = 72;
int step4 = 109;
int step5 = 145;
int step6 = 182;
int step7 = 219;
int step8 = 255;

// time step: delay between turning on a new set of 8 LEDs, in seconds: 450 s; 7.5 min 
// total duration of the assay: 60 min
int timestep = 5; // 450;


void setup() 
  {
  // initialize all LEDs to 'off'
  strip.begin();
  strip.show(); 
  }


void loop() 
  {
  // sequentially turn on 8 sets of 8 LEDs, each 
  for(int j = 0; j < 8; j++)
  {
  if (j%2)
    {
      strip.setPixelColor(0+8*j, step8, step8, step8, step8);
      strip.setPixelColor(1+8*j, step6, step6, step6, step6);
      strip.setPixelColor(2+8*j, step4, step4, step4, step4);
      strip.setPixelColor(3+8*j, step2, step2, step2, step2);
      strip.setPixelColor(4+8*j, step1, step1, step1, step1);
      strip.setPixelColor(5+8*j, step3, step3, step3, step3);
      strip.setPixelColor(6+8*j, step5, step5, step5, step5);
      strip.setPixelColor(7+8*j, step7, step7, step7, step7);
      strip.show();
    }
    else
    {
      strip.setPixelColor(0+8*j, step7, step7, step7, step7);
      strip.setPixelColor(1+8*j, step5, step5, step5, step5);
      strip.setPixelColor(2+8*j, step3, step3, step3, step3);
      strip.setPixelColor(3+8*j, step1, step1, step1, step1);
      strip.setPixelColor(4+8*j, step2, step2, step2, step2);
      strip.setPixelColor(5+8*j, step4, step4, step4, step4);
      strip.setPixelColor(6+8*j, step6, step6, step6, step6);
      strip.setPixelColor(7+8*j, step8, step8, step8, step8);
      strip.show();
    }
  delay(timestep*1000);
  }

  
  // turn off all LEDs (the illumination sequence will restart after 5 min)
  for(int k = 0; k < 64; k++)
  {
  strip.setPixelColor(k,0,0,0,0);
  strip.show();
  }
  delay(5*60*1000);

  }
